# Supplementary material for: A Cocktail of Lipid Nanoparticle-mRNA Vaccines Broaden Immune Responses against β-Coronaviruses in a Murine Model
Source: Viruses. 2024 Mar 21;16(3):484. doi: 10.3390/v16030484 (PMC10976147; doi:10.3390/v16030484)
Supplement: Supplementary file 1 [file viruses-16-00484-s001.zip]

Archive with 1 entries (1 files):
- viruses-2907849-supplementary.pdf
